# Supplementary material for: RUNX1 loss renders hematopoietic and leukemic cells dependent on IL-3 and sensitive to JAK inhibition
Source: J Clin Invest. 2023 Oct 2;133(19):e167053. doi: 10.1172/JCI167053 (PMC10541186; doi:10.1172/JCI167053)
Supplement: Supporting data values [file jci-133-167053-s031.xlsx]

## Sheet: Figure 1E
AAVS1	RUNX1 KO
0.999059	0.201704
0.928504	0.151969
1.07244	0.183744
1.05978	0.280899
1.45924	0.262777
0.480978	0.235593

## Sheet: Figure 2A
	AAVS1				RUNX1 KO
	UCB918	UCB922	NYCB27	NYCB32	UCB918	UCB922	NYCB27	NYCB32
CFU-GEMM	7	9	4	8.66667	0.666667	0	0.333333	1.33333
BFU-E	48	42	27.3333	35.3333	0	0	0.333333	1.33333
CFU-GM/G/M	42.6667	59	34.3333	47.6667	35.6667	37.6667	45.3333	47.3333
	AAVS1				RUNX1 KO
	UCB918	UCB922	NYCB27	NYCB32	UCB918	UCB922	NYCB27	NYCB32
CFU-GM	15.6667	14.5	5.66667	8.66667	9.33333	8	7.66667	5.66667
CFU-G	14.6667	22.5	18.3333	20.3333	5.33333	2.66667	6.33333	7.33333
CFU-M	12.3333	22	10.3333	18.6667	21	27	31.3333	34.3333

## Sheet: Figure 2B
AAVS1	RUNX1 KO
41	3
26	3
50	10
46	5

## Sheet: Figure 2C
	AAVS1	RUNX1 KO
NYCB10	4556.71	1663.49
NYCB11	4831.72	1303.61
NYCB102	4391.67	1166.67
NYCB103	2225	1016
NYCB104	2832.67	1220.67
NYCB105	4003.2	1200
NYCB106	4112.2	1211.8
NYCB107	3360.67	1683.9

## Sheet: Figure 2D
	AAVS1 KO			RUNX1 KO
G0/G1	71.4	71.5	63.8	80.7	86.1	74.3
S	20.7	16.3	30.6	11.6	5.57	21.7
G2M	7.73	9.88	4.61	6.01	7.43	3.32

## Sheet: Figure 2E
AAVS1	RUNX1 KO
0.14016	0.71424
0.68672	3.60608
5.05876	3.6
0.14016	2
0.68672	0.1
5.05876	13.3
0.14016	4.1168
0.68672	0.11
5.05876	0.18
1.08077
5.58992
0.25699
0.20128
2.98932
0.40866
0.21505
0.18

## Sheet: Figure 2F
AAVS1	RUNX1 KO
97.97	2.03
95.15	4.85
87.08	12.92
92.58	7.42
60.08	39.92
59.08	40.92

## Sheet: Figure 3B
NAME	NES	FDR
IL2_STAT5_SIGNALING	-1.32526	0.0853913
IL6_JAK_STAT3_SIGNALING	-1.47915	0.0395303
KRAS_SIGNALING_UP	1.38913	0.0666469
PI3K_AKT_MTOR_SIGNALING	1.06419	0.366277

## Sheet: Figure 3C
Peak_Set	Log2FC	Padj
Promoters (<=1kb)	-0.195859	7.82298e-50
All Peaks	0.11482	0.000260454
Distal Enhancers	0.470185	5.5165e-260

## Sheet: Figure 3F
	AAVS1				RUNX1
SOCS1	305	165	234	231	226	168	250	271
SOCS2	514	602.258	726	380	684	502	767	656
SOCS3	1656	1523	2019	1266	2523	2279	2433	4035
SOCS4	705.478	589.86	718.011	680.016	677.101	519.601	608.264	655.702
SOCS5	429	387	418	342	473	334	372	506
SOCS5P4	5	2	11	6	5	7	5	2
SOCS6	394	380	405	357	348	300	401	398
SOCS7	558.529	571.947	336.852	203.399	494.831	486.77	312.01	350.816
PIAS1	1433.83	1419.18	1719.94	1286.18	1402.46	1398.99	1554.24	1605.69
PIAS2	678.467	726.015	857.46	481.439	731.356	705.577	900.675	597.256
PIAS3	764.774	527.366	841.192	616.03	660.383	559.804	742.316	613.893
PIAS4	880	794	1055	748	767	794	983	813

[truncated: 39 more sheets: Figure 3J, Figure 3K, Figure 4A, Figure 4B, Figure 4C, Figure 4D, Figure 4E, Figure 4F, Figure 5E, Figure 5F, Figure 5G, Figure 6A, Figure 6B, Figure 6C, Supplementary Figure 1A, Supplementary Figure 1B, Supplementary Figure 1C, Supplemental Figure 1C, Supplemental Figure 1D, Supplemental Figure 1E …]
